# Supplementary material for: Domestication Explains Two-Thirds of Differential-Gene-Expression Variance between Domestic and Wild Animals; The Remaining One-Third Reflects Intraspecific and Interspecific Variation
Source: Animals (Basel). 2021 Sep 10;11(9):2667. doi: 10.3390/ani11092667 (PMC8465180; doi:10.3390/ani11092667)
Supplement: Supplementary file 1 [file animals-11-02667-s001.zip]

Archive with 1 entries (1 files):
- 2)_Animals-1343638_Supplement_R0_Chadaeva(Ponomarenko).pdf
